# Supplementary material for: Associations between Prenatal Exposure to Black Carbon and Memory Domains in Urban Children: Modification by Sex and Prenatal Stress
Source: PLoS One. 2015 Nov 6;10(11):e0142492. doi: 10.1371/journal.pone.0142492 (PMC4636293; doi:10.1371/journal.pone.0142492)
Supplement: S1 Data File — This excel workbook provides a minimal dataset including all variables analyzed in this analysis. A data dictionary is provided on worksheet two of the excel workbook. (XLS) [file pone.0142492.s001.xls]

## Sheet: ACCESS Data
pubid	general_memory	attention_concentration	verbal_memory	visual_memory	bc_gest	preg_stress	preg_smoke	hs_educ	childsex	age_wraml2	racecat	bw_zvalue
77771	79	85	88	80	0.566914	2	0	1	0	9.29272	2	0.510073
66555	81	103	85	70	0.880674	3	0	1	1	8.21644	1	1.59819
99955	93	103	105	76	0.581392	3	0	0	0	9.77132	3	-0.789192
00382	120	128	120	94	0.91938	2	0	0	1	9.23557	1	1.3722
11112	101	115	97	91	1.09885	2	0	1	1	10.1762	2	0
88144	101	91	102	109	0.650432	2	0	1	0	9.94908	2	0.510073
03888	93	94	97	94	0.753884	2	1	0	0	8.55342	3	-0.453762
12222	120	109	111	124	0.447958	3	0	1	1	7.13199	3	-0.568051
89999	97	109	117	67	0.591358	3	0	1	1	7.46903	2	-0.240426
33386	95	94	100	97	0.608695	4	0	1	1	7.53462	3	0.722479
00071	89	103	88	85	0.623057	2	0	1	1	7.87971	3	-0.318639
11155	91	91	105	85	0.684278	1	0	1	1	7.17027	3	0.690309
56666	76	88	80	79	0.512328	6	0	1	1	7.23863	3	0.722479
21100	104	97	102	109	0.276544	5	0	1	1	8.27869	3	0.658838
30000	94	97	94	97	0.677337	6	0	0	1	7.98904	2	-0.371856
05588	97	97	102	94	0.671804	0	0	1	0	7.23861	3	-2.57583
39999	74	76	80	85	0.281753	5	0	1	0	7.69076	3	1.20036
99988	91	82	102	97	0.470262	5	0	0	0	8.42631	3	-0.658838
99888	59	62	80	56	0.478694	6	0	1	0	7.27967	3	-0.974114
00444	76	82	91	73	0.530712	0	0	1	0	7.01717	3	0.510073
88866	90	106	88	85	0.483314	3	0	1	0	6.99809	3	0.0125335
44422	93	112	82	91	0.509125	7	0	1	0	9.53425	3	1.20036
22341	105	88	117	106	0.569525	2	0	1	0	8.46995	3	0.138304
99444	93	79	108	97	0.562738	1	0	0	1	7.5375	3	-0.0376083
22577	80	82	111	60	0.422145	1	0	0	0	7.12985	3	1.81191
77733	97	97	108	88	0.233526	0	0	1	0	8.24317	3	2.57583
38888	112	123	111	91	0.305998	0	0	0	1	7.07211	3	-0.789192
32222	91	82	102	97	0.386049	0	0	1	0	7.80822	3	-0.345126
20077	102	106	108	91	0.704508	1	0	0	1	7.77322	3	-0.789192
22200	70	94	80	56	0.470094	3	0	1	0	6.79836	3	-0.859617
11666	76	85	77	85	0.644636	0	0	1	0	7.8224	3	-0.371856
58811	91	88	108	85	0.435707	7	0	1	0	7.24462	3	-0.755415
93333	108	103	108	106	0.209967	0	0	1	0	7.17331	3	0.0878448
22222	105	112	105	94	0.441139	5	0	1	0	7.28605	2	0.138304
00111	80	85	91	79	0.530234	5	0	0	1	8.07377	3	-0.974114
33311	113	109	126	94	0.431994	6	1	1	0	6.78267	2	-1.43953
99855	79	91	80	82	0.297871	2	0	1	1	7.7541	3	0.345126
22255	89	103	91	82	0.411455	0	0	1	0	8.1612	3	0
66000	76	79	94	73	0.324376	2	0	1	0	7.17394	3	-0.789192
13333	82	115	80	67	0.477897	0	0	1	1	6.65384	3	1.59819
44000	96	94	77	55	0.285395	6	1	1	0	8.65589	2	0
88566	85	65	94	109	0.429156	1	0	1	0	7.43155	3	0.318639
82244	86	79	91	100	0.425598	1	0	1	1	6.2106	3	0
11106	99	123	97	79	0.522995	1	0	1	1	6.47034	2	0.755415
11119	94	103	94	91	0.308109	3	0	1	1	7.09796	3	-0.934589
38822	117	106	105	127	0.406837	3	0	0	1	7.70492	3	1.20036
88333	91	109	85	88	0.455495	1	1	1	1	7.45082	3	-0.345126
01111	95	100	105	85	0.353472	0	0	1	0	9.53599	3	1.25357
27000	63	62	80	70	0.166334	1	0	1	1	8.05738	3	0.266311
11111	97	117	94	82	0.416195	0	0	1	0	7.41225	3	0.453762
90002	99	91	120	88	0.46091	1	0	0	0	8.13661	3	-0.113039
44488	90	106	91	82	0.532058	1	0	1	0	7.69126	3	0.345126
04444	89	88	111	76	0.336588	2	0	1	1	8.03279	3	1.95996
00555	73	70	85	82	0.389861	2	0	1	0	9.10883	3	0.690309
11116	104	100	100	106	0.384282	4	1	1	1	6.83836	3	-0.568051
47377	104	109	102	97	0.507329	5	0	0	0	7.6612	3	0
18888	99	112	88	100	0.547006	4	0	1	0	6.30959	2	1.6954
44467	94	120	100	67	0.191834	0	0	1	1	6.96029	2	-1.10306
50992	102	112	108	85	0.192598	4	0	1	1	7.24044	3	-0.934589
99775	95	100	100	91	0.373305	2	0	0	0	7.38484	1	-0.722479
63311	98	106	88	103	0.691255	1	1	1	1	7.07085	2	0.0878448
55555	82	88	94	79	0.647347	4	0	0	1	6.61918	2	-1.95996
88884	106	103	123	88	0.447548	2	0	1	1	7.43169	3	-0.453762
88811	94	106	91	91	0.288985	7	0	1	1	6.44902	2	-0.568051
88772	84	106	85	73	0.262891	1	0	1	1	7.66667	1	1.5141
74493	94	100	102	85	0.498868	4	0	1	0	6.51174	3	0.896473
22221	69	94	77	56	0.276901	4	0	1	0	9.35042	3	-0.189118
67777	90	100	97	82	0.597874	0	0	1	0	6.23288	3	-0.240426
15888	64	91	62	63	0.552445	1	0	1	1	7.29863	3	0.0125335
79000	97	94	91	109	0.367812	2	0	1	0	6.36986	2	-0.568051
33309	104	100	105	103	0.274824	4	1	1	1	6.76069	1	0.0878448
20001	99	100	117	82	0.769236	2	1	0	0	7.35768	3	0.59776
65559	84	94	74	97	0.355673	0	0	0	0	6.45725	3	-1.59819
49999	102	103	105	97	0.258363	1	0	1	0	6.47596	3	-1.10306
77318	112	112	120	94	0.278441	1	0	0	1	6.79921	2	2.57583
59666	98	100	108	88	0.508813	0	0	1	1	7.37975	3	-1.43953
00077	81	85	82	91	0.635565	6	0	1	0	7.0929	2	1.15035
20000	102	115	82	109	0.538567	3	0	0	1	7.6694	3	2.57583
66654	97	100	77	118	0.488835	3	0	0	1	5.47357	3	2.57583
72244	104	109	88	112	0.544634	3	0	1	1	6.55834	3	-1.10306
48833	93	106	100	79	0.317696	0	0	0	1	7.8306	2	-2.17009
44077	101	115	102	85	0.346775	3	0	1	0	6.70055	3	-0.789192
27777	91	94	82	106	0.361617	2	0	0	0	7.2459	3	-0.568051
58447	113	106	123	100	0.672927	2	0	1	1	7.07104	2	0.0878448
00002	101	109	105	88	0.563874	4	1	0	0	6.58904	2	-0.163658
22244	99	120	108	70	0.242087	4	0	1	1	6.81858	3	-0.789192
00000	97	109	94	91	0.137784	4	0	1	1	7.73497	1	2.57583
77622	87	85	94	94	0.655658	4	0	1	0	6.23288	2	0.755415
09998	82	103	94	63	0.221323	1	0	1	0	6.49589	1	1.95996
66444	112	106	114	106	0.374319	2	0	0	1	6.71993	2	1.15035
55008	94	100	105	82	0.598371	1	0	1	0	7.21793	3	-0.113039
55999	89	91	114	72	0.553926	2	0	0	0	7.85792	3	2.17009
77333	91	103	97	82	0.310227	3	0	1	1	6.00274	3	-0.163658
88777	85	109	88	70	0.25022	3	0	0	0	6.03014	3	0.568051
22787	93	100	97	88	0.460692	1	0	0	1	6.10137	3	2.17009
22223	112	123	108	94	0.46266	0	1	1	1	7.45628	3	-1.43953
11444	99	97	111	91	0.376696	3	0	0	1	6.68219	2	0.0627068
90033	93	88	88	109	0.197127	1	0	0	1	6.43264	1	-0.568051
33323	113	97	108	124	0.155383	1	0	0	1	5.26027	1	-0.755415
72222	94	88	100	100	0.245297	1	0	1	1	6.77524	3	-1.05812
64444	106	88	102	94	0.576675	2	0	0	1	7.26141	3	-0.722479
73333	91	88	100	94	0.404107	0	0	0	1	7.34924	2	-0.371856
22288	98	88	102	106	0.518653	2	0	1	0	6.27647	2	-1.25357
75555	98	112	100	85	0.791098	6	1	1	0	6.78064	2	-1.10306
87777	93	117	91	76	0.247375	1	0	0	1	6.98078	3	-1.31058
88881	87	94	97	82	0.581848	0	0	1	1	7.28085	3	0.266311
1	105	109	105	97	0.439986	4	0	1	1	7.09173	3	-0.0376083
77999	97	112	85	97	0.282561	2	0	0	0	6.83288	2	-1.20036
39882	90	94	94	91	0.632309	6	1	1	1	6.21096	3	-0.789192
77774	84	94	102	67	0.605581	0	0	1	0	6.18356	3	-0.318639
55111	81	82	100	76	0.354459	1	0	1	1	6.24658	3	0
22246	105	97	105	109	0.699585	4	1	1	0	6.20822	3	-0.859617
22999	82	82	94	85	0.455333	3	0	1	1	6.92478	3	1.6954
22227	80	94	82	79	0.415382	6	0	0	1	6.86991	2	0.189118
05555	97	106	102	85	0.356443	1	1	1	1	8.66301	3	-1.01522
77766	105	109	102	100	0.178268	1	0	1	1	6.77325	3	-2.57583
22111	80	91	77	88	0.183888	2	0	1	1	6.27584	3	-1.59819
44668	97	109	85	100	0.228565	0	0	1	0	6.2563	3	1.3722
66633	104	85	111	112	0.541119	3	0	1	0	6.4505	3	-0.292375
22229	94	106	100	82	0.430763	5	0	0	0	6.49991	2	-0.510073
44111	101	79	97	127	0.158139	2	0	1	1	6.46374	3	-0.266311
90444	77	82	88	79	0.467013	6	0	1	1	8.13425	3	0.568051
77704	85	91	100	76	0.311057	2	0	1	0	5.97471	3	-1.15035
85555	90	97	97	85	0.39747	4	1	0	0	6.06806	2	1.25357
30088	91	103	100	79	0.522306	3	0	1	0	5.93357	3	0.690309
57333	108	112	94	112	0.463138	2	1	1	1	6.16408	3	-0.690309
88444	102	112	91	103	0.179329	1	0	0	0	5.96382	3	0
17772	113	94	129	106	0.428704	3	0	1	0	6.37633	3	-0.934589
55800	84	91	102	70	0.351648	2	1	1	0	6.31441	1	-1.25357
88822	77	91	64	97	0.340811	1	0	0	1	5.97188	2	-1.31058
17700	110	106	123	94	0.346287	5	0	0	0	6.32147	3	0.345126
07253	99	94	108	97	0.168103	3	0	0	1	6.26688	3	0.568051
00999	84	88	100	76	0.389215	2	0	1	1	6.76438	3	0
44322	94	97	108	82	0.758534	1	0	0	0	5.65753	3	0.453762
17111	95	100	94	97	0.594082	4	0	0	0	6.70471	2	-0.292375
11118	67	109	62	55	0.605816	1	0	1	0	5.89588	3	0.628006
44666	95	97	82	112	0.295394	6	0	0	1	5.35068	3	-0.568051
00155	102	106	105	94	0.713037	6	0	0	0	6.72877	3	2.57583
55546	98	91	114	91	0.343237	0	0	1	1	5.51219	2	0.266311
66666	106	109	120	85	0.148016	2	0	0	1	5.44932	3	0.453762
19999	90	88	85	106	0.642654	4	0	0	0	5.40266	3	1.20036
88871	102	123	102	82	0.179313	2	0	0	1	5.80779	2	1.81191
44380	91	103	97	82	0.441135	0	0	0	0	5.79452	1	-0.426148
11122	73	97	62	82	0.399055	0	0	1	0	5.44919	3	-0.371856
47722	94	97	102	88	0.393013	2	0	1	1	6.02693	1	-0.568051
88999	94	106	82	100	0.377144	0	0	0	1	5.76977	2	-0.0376083
44444	105	106	105	100	0.671028	2	0	1	0	5.99109	2	1.3722
48877	108	106	100	112	0.168361	3	1	1	1	5.87906	2	-2.57583
80004	97	112	91	91	0.305444	1	0	0	1	5.42192	3	1.95996
06666	117	112	108	118	0.146321	5	0	1	0	6.68493	2	-0.974114
11000	97	100	100	94	0.310135	4	0	1	0	5.87343	3	-0.318639
99222	99	85	105	109	0.438486	2	0	1	0	5.82835	3	1.95996
66188	90	97	88	94	0.419062	5	0	1	1	6.50685	3	-1.10306
55550	126	136	114	106	0.592823	2	0	1	0	6.96438	2	0.568051
88445	98	115	123	56	0.384666	0	0	0	1	6.05828	2	0.345126
28888	81	82	94	82	0.301467	1	0	1	1	6.4274	3	-0.0376083
98889	95	103	91	97	0.416228	1	0	1	1	5.7503	2	-1.6954
66022	66	79	62	82	0.422233	2	0	1	1	5.98234	2	-0.658838
86666	70	76	80	76	0.543772	7	1	1	0	6.0863	2	-2.57583
71177	109	106	105	109	0.295527	0	0	0	1	6.79726	3	0.0878448
14444	97	106	91	97	0.346637	1	1	1	0	7.31233	3	0.859617
54444	95	97	91	103	0.114053	2	0	0	1	5.54786	1	0.453762
07333	97	97	102	94	0.143063	1	0	0	1	6.78082	1	1.15035
99022	116	115	123	97	0.330716	4	1	0	0	5.99521	1	0.138304
80005	91	91	80	112	0.700415	4	0	0	1	6.04155	3	-1.15035
54407	85	85	91	91	0.372689	2	1	1	0	6.07715	2	-1.43953
88889	93	82	85	118	0.423376	5	1	1	1	5.48739	3	-1.20036
76688	105	117	105	88	0.44348	0	0	1	0	5.98927	3	0.722479
77770	91	88	97	97	0.283481	3	1	1	0	5.72513	3	-0.722479
33222	109	112	126	82	0.494331	7	1	1	0	5.8536	2	-0.568051
33339	90	100	100	79	0.35065	5	0	1	1	6.11507	3	-1.31058
66822	84	91	80	94	0.431223	0	0	1	1	5.86743	3	-0.568051
22261	98	117	88	91	0.272042	0	0	1	1	5.77995	2	-1.81191
97000	106	94	117	103	0.441193	1	0	1	0	6.60274	3	0.318639
22887	75	59	88	97	0.535525	8	0	1	1	5.64808	3	-0.453762
44433	73	100	62	79	0.326334	4	0	1	1	5.00249	1	-1.20036
66677	84	97	91	76	0.354103	5	0	0	1	7.01096	3	-1.3722
77222	82	82	97	82	0.31397	1	0	1	0	6.04164	3	-1.3722
00995	79	97	88	69	0.424964	3	0	0	1	6.60274	3	-0.568051
88222	74	79	100	60	0.310463	3	0	1	1	6.26027	3	-0.240426
36666	112	120	120	85	0.120237	0	0	0	0	5.28491	1	-1.05812
99969	98	109	100	88	0.142686	3	0	0	0	6.23836	3	0.0878448
66600	65	97	62	60	0.43065	3	0	1	1	5.39421	3	0.398855
66669	98	100	111	85	0.184349	1	0	0	0	5.30683	3	-1.20036
77777	98	82	105	109	0.352386	4	0	1	1	5.39704	3	-1.15035
34444	98	111	102	82	0.247895	0	1	0	0	5.1589	1	-0.453762
10000	99	85	111	103	0.467096	3	1	1	1	6.05205	3	0.0376083
28862	95	100	111	79	0.264825	1	0	0	0	6.79452	2	-0.59776
33333	81	94	72	94	0.361941	0	0	1	1	6.29041	2	-0.628006
88442	97	100	100	94	0.337403	4	0	0	1	5.3724	2	-0.318639
17777	94	103	88	97	0.35421	1	0	1	1	7.13973	3	-0.345126
89933	72	70	69	97	0.545235	0	1	1	1	6.33425	3	-0.371856
11238	79	91	82	79	0.355531	5	0	1	0	6.40274	3	-0.240426
44007	112	106	120	100	0.172512	1	1	1	1	5.97585	1	0
99998	109	112	94	115	0.328186	1	0	1	0	5.07385	2	-1.10306
18222	80	100	72	85	0.648264	5	1	0	0	5.2904	2	0.568051
44448	67	79	77	67	0.116428	0	1	1	1	5.00822	1	-0.163658
28804	126	109	135	115	0.328846	1	0	1	0	6.45753	3	-0.658838
60003	89	97	88	91	0.63541	0	0	1	1	6.96438	1	-1.43953
22555	116	97	129	109	0.478374	5	0	1	1	6.78082	3	-0.240426
84288	81	88	82	88	0.451549	4	0	0	0	6.01659	1	-0.59776
57777	81	85	62	115	0.383339	0	0	1	1	5.05398	3	-0.568051
87337	81	123	67	70	0.349127	3	0	1	1	5.0406	2	-1.6954
33300	82	109	80	73	0.234059	1	1	1	1	6.10685	1	1.81191
55000	91	103	100	79	0.217984	1	0	0	1	5.25084	2	1.59819
33344	112	103	120	103	0.2965	2	0	1	0	6.57808	3	-1.5141
55551	95	97	91	103	0.709945	1	0	1	1	5.94568	3	-1.3722
88000	117	117	129	91	0.399293	4	0	1	0	6.2411	3	-1.6954
00011	80	82	85	88	0.54456	3	0	1	0	5.99452	2	-0.481727
84577	104	103	82	124	0.252543	2	0	1	1	5.18308	2	0.538836
44411	102	94	108	103	0.191739	0	0	0	0	6.6411	2	-1.81191
98888	121	115	123	109	0.343381	5	0	1	1	5.9837	1	0.538836
99911	121	128	102	115	0.492573	8	0	1	1	6.51507	3	-0.934589
71777	104	109	108	91	0.401075	5	0	1	0	6.36164	1	-0.568051
77666	73	88	74	76	0.564913	0	0	1	1	6.89863	3	-0.755415
77000	101	109	97	97	0.712878	2	0	1	1	5.41517	3	1.05812
44466	82	94	88	79	0.33025	3	0	1	1	6.44384	1	0.823894
23777	84	73	88	103	0.298739	2	0	1	1	5.02466	2	0.568051
00099	94	88	97	103	0.34196	1	0	0	1	5.1143	2	-0.163658
74468	99	91	94	112	0.178493	1	0	0	1	5.20526	3	-0.974114
26666	101	91	105	106	0.502617	1	0	0	0	6.11781	2	1.95996
88855	89	100	80	97	0.418619	4	0	1	1	6.46301	2	-1.25357
47777	91	91	102	88	0.44615	4	0	0	1	5.42855	1	1.01522
92228	86	85	102	82	0.336711	6	0	1	0	6.48219	2	0.538836
11188	61	79	59	70	0.600057	3	0	0	1	5.07121	1	-0.0878448
07429	98	97	105	94	0.758092	4	0	1	0	6.81644	3	-1.31058
66884	75	94	59	94	0.382494	1	0	1	0	5.08138	3	0.59776
95555	94	106	94	88	0.16174	1	0	1	0	6.6411	3	-0.722479
66611	104	106	108	94	0.396965	2	0	1	1	7.07671	3	0.722479
91111	106	100	97	118	0.35263	1	0	1	1	5.46423	2	1.25357
55776	105	91	111	109	0.52423	0	0	1	0	6.26301	3	-0.189118
99992	55	65	62	63	0.214411	0	1	1	1	5.00267	2	-0.163658
33334	102	120	94	91	0.390072	4	1	1	1	6.33425	1	0.453762
22228	85	94	108	63	0.460798	5	0	0	1	6.52603	1	2.17009
44999	95	103	111	76	0.404728	1	0	1	0	5.62818	1	-2.17009
23337	98	106	100	91	0.35403	1	0	0	1	5.98356	1	0.568051
99011	102	100	102	103	0.309155	2	0	1	0	5.02966	2	0.138304
11114	105	100	111	100	0.29558	3	0	1	1	6.15342	3	0.510073
44188	84	76	97	91	0.333061	3	0	0	0	6.03014	3	-0.859617
44449	76	91	82	73	0.698134	6	0	1	0	6.85479	3	-1.6954
90977	87	106	69	100	0.372483	6	0	0	1	5.11358	1	1.6954
99999	95	91	97	103	0.726394	0	0	1	1	5.20444	2	-0.690309
55511	80	82	80	94	0.373559	0	0	0	1	5.03187	2	0
33331	94	94	105	88	0.338826	1	1	1	0	5.22006	1	-0.896473
94811	77	91	97	60	0.438602	4	0	1	1	6.19452	3	-0.0376083
81118	87	70	100	103	0.349261	2	0	1	1	6.35342	3	0.214702
66644	80	82	74	100	0.459859	3	0	1	1	5.17386	3	-0.859617
88888	98	115	108	73	0.320317	4	1	1	0	6.15068	3	1.15035
55100	89	79	97	100	0.36768	3	0	1	1	5.34846	3	-1.81191
99666	99	112	108	79	0.291772	1	0	0	1	5.98356	2	1.59819
55668	89	100	88	88	0.307592	2	0	1	0	6.31233	3	0.690309
35777	125	112	120	124	0.29386	0	1	0	1	6.37534	1	0.398855
99900	106	120	94	100	0.357692	1	1	0	1	6.73973	3	1.59819
56664	114	117	111	103	0.728103	1	0	0	1	6.62466	3	1.20036
59011	106	109	102	103	0.325613	3	0	0	1	6.29589	2	0.568051
11127	89	85	105	85	0.443716	5	0	1	1	5.0751	3	-0.0878448
76666	97	91	100	103	0.206211	0	0	1	1	6.02466	3	-0.481727
77555	87	94	77	103	0.31284	2	0	1	1	6.19452	3	1.5141

## Sheet: Data Dictionary
pubid	ID number
general_memory	General memory score from the WRAML2 (continuous)
attention_concentration	Attention concentration score from the WRAML2 (continuous)
verbal_memory	Verbal memory score from the WRAML2 (continuous)
visual_memory	Visual memory score from the WRAML2 (continuous)
bc_gest	Prenatal black carbon exposure, estimated using land use regression (continuous)
preg_stress	Number of positively endorsed domains on the CRISYS scale of negative life events administered during pregnancy (continuous)
preg_smoke	Maternal smoking during pregnancy (0 = did not smoke during pregnancy, 1 = did smoke during pregnancy)
hs_educ	Maternal high school education (0 = no high school degree, 1 = yes high school degree)
childsex	Child sex (0 = male, 1 = female)
age_wraml2	Age at WRAML2 testing (continuous)
racecat	Race/ethnicity (1=White/other, 2= Black, 3= Hispanic)
bw_zvalue	Birth weight adjusted for gestational age z-score (continuous)
